# Supplementary material for: Density of coral larvae can influence settlement, post-settlement colony abundance and coral cover in larval restoration
Source: Sci Rep. 2020 Mar 26;10:5488. doi: 10.1038/s41598-020-62366-4 (PMC7099096; doi:10.1038/s41598-020-62366-4)
Supplement: Supplementary file 2 — Dataset 1. [file 41598_2020_62366_MOESM2_ESM.xlsx]

## Sheet: Lunchbox2019review
Density of coral larvae can influence settlement, post-settlement colony abundance and coral cover in larval restoration
Kerry A. Camerona* & Peter L. Harrisona
aMarine Ecology Research Centre, School of Environment, Science and Engineering, Southern Cross University, Lismore, New South Wales 2480, Australia.
*K. A. C. email: kerry.cameron@live.com.au
Dataset 1. Field data collected from May 2017–May 2019 at the study site at Magsaysay Reef, north western Luzon, the Philippines
			Initial settlement	No. visibly discrete colonies				Coral cover (cm2)		Tile position for settlement (5 days)				Tile position (2 months)				Tile position (5 months)				Tile position (8 months)				Tile position (12 months)
Tile number	Larvae in	Notes	5 days	2 months	5 months	8 months	12 months	Area 12 months	Area 24 months	Top 5d	Vertical edge 5d	Underhang 5d	Inner bottom 5d	Top 2m	Vertical edge 2m	Underhang 2m	Inner bottom 2m	Top 5m	Vertical edge 5m	Underhang 5m	Inner bottom 5m	Top 8m	Vertical edge 8m	Underhang 8m	Inner bottom 8m	Top 12m	Vertical edge 12m	Underhang 12m	Inner bottom 12m
121	606		8	0	0	0	0	0	0	0	0	8	0	0	0	0	0	0	0	0	0	0	0	0	0	0	0	0	0
122	1911		256	89	54	7	7	29.2	215.3	0	8	246	2	0	1	88	0	7	1	45	1	3	4	0	0	3	4	0	0
123	47	Tile overgrown by 8 months	2	0	0	NA	NA	NA	NA	0	0	2	0	0	0	0	0	0	0	0	0	0	0	0	0	0	0	0	0
124	1976	Tile overgrown by 8 months	214	59	4	NA	NA	NA	NA	3	10	170	31	0	4	42	13	0	0	4	0	0	0	0	0	0	0	0	0
125	388	Tile overgrown by 12 months	105	47	1	1	NA	NA	NA	0	0	82	23	1	1	26	19	1	0	0	0	1	0	0	0	0	0	0	0
126	1213	Tile overgrown by 8 months	197	72	1	NA	NA	NA	NA	0	20	159	18	0	1	59	12	0	0	1	0	0	0	0	0	0	0	0	0
127	1106		321	88	21	6	6	30.2	165	0	0	263	58	0	0	53	35	0	3	17	1	0	1	5	0	0	6	0	0
128	2147		217	22	1	1	1	1.5	21.7	0	0	151	66	0	0	18	4	0	1	0	0	0	1	0	0	0	1	0	0
129	893	Tile dislodged by 24 months	98	31	4	3	3	7.3	NA	1	4	77	16	0	5	22	4	2	1	1	0	2	1	0	0	2	1	0	0
130	402		42	42	1	1	1	0.9	0	0	0	33	9	0	0	32	10	0	0	1	0	0	1	0	0	0	1	0	0
131	2028	Tile dislodged by 24 months	228	42	1	0	0	0	NA	4	10	184	30	0	0	40	2	0	1	0	0	0	0	0	0	0	0	0	0
132	3973		660	135	21	3	1	1.3	5.5	33	35	480	112	4	1	77	53	2	0	16	3	0	3	0	0	0	1	0	0
133	112		10	7	4	2	2	4	52.9	0	0	10	0	0	0	7	0	0	1	3	0	0	2	0	0	0	2	0	0
134	1190	Tile dislodged by 12 months	270	82	6	1	NA	NA	NA	0	4	246	20	0	0	70	12	0	0	6	0	0	1	0	0	0	0	0	0
135	1000	Tile missing at 12 months	154	83	4	0	NA	NA	NA	3	10	115	26	0	0	57	26	1	0	1	2	0	0	0	0	0	0	0	0
136	2200		459	3	3	3	3	7.1	89.2	0	59	284	116	0	1	2	0	0	1	2	0	1	1	1	0	0	3	0	0
137	765		73	10	4	1	0	0	0	0	1	60	12	1	1	8	0	1	0	3	0	0	1	0	0	0	0	0	0
138	1767		203	37	3	0	0	0	0	1	0	167	35	0	1	33	3	0	0	3	0	0	0	0	0	0	0	0	0
139	1511		366	193	34	15	15	42.4	282.9	2	32	298	34	0	49	112	32	0	13	20	1	0	15	0	0	0	15	0	0
141	5130		616	61	3	3	1	0.5	72.4	3	0	498	115	0	6	36	19	0	0	3	0	0	3	0	0	0	1	0	0
142	739		78	32	2	0	0	0	0	0	0	75	3	0	0	27	5	0	0	2	0	0	0	0	0	0	0	0	0
143	1719		433	56	14	7	4	9.2	150.9	4	200	220	9	0	8	42	6	0	3	11	0	0	7	0	0	0	4	0	0
144	2437		216	36	12	5	5	3.1	337.7	3	10	169	34	0	0	28	8	0	0	12	0	0	5	0	0	0	5	0	0
145	189		28	23	1	1	1	0.8	90.9	2	4	22	0	2	0	18	3	0	0	1	0	0	1	0	0	0	1	0	0
146	2617		441	39	2	1	1	1.6	114	0	4	339	98	0	5	29	5	0	1	1	0	0	1	0	0	0	1	0	0
147	449		14	2	2	0	0	0	0	0	0	14	0	0	2	0	0	0	2	0	0	0	0	0	0	0	0	0	0
148	10		1	1	0	0	0	0	0	0	1	0	0	0	1	0	0	0	0	0	0	0	0	0	0	0	0	0	0
149	3424		989	60	1	1	1	7.5	129.5	0	57	722	210	0	0	51	9	1	0	0	0	1	0	0	0	0	1	0	0
150	991		140	66	21	6	6	23.7	321.2	0	5	129	6	0	6	50	10	0	1	20	0	0	6	0	0	0	6	0	0
140	2978	Settlement prevented by cyanobacteria
